# Supplementary material for: Pathways of rDNA copy number homeostasis in Schizosaccharomyces pombe
Source: G3 (Bethesda). 2026 Apr 28;16(6):jkag093. doi: 10.1093/g3journal/jkag093 (PMC13232510; doi:10.1093/g3journal/jkag093)
Supplement: jkag093_Supplementary_Data [file jkag093_supplementary_data.zip]

Archive with 6 entries (6 files):
- Supplemental_Figure_1_G3-2026-406616.pdf
- Supplemental_Figure_2_G3-2026-406616.pdf
- Supplemental_Figure_3_G3-2026-406616.pdf
- Supplemental_Material_Legends_G3-2026-406616.docx
- Supplemental_Table_1_G3-2026-406616.xlsx
- Supplemental_Table_2_G3-2026-406616.xlsx
