# Supplementary material for: Pathways of rDNA copy number homeostasis in Schizosaccharomyces pombe
Source: G3 (Bethesda). 2026 Apr 28;16(6):jkag093. doi: 10.1093/g3journal/jkag093 (PMC13232510; doi:10.1093/g3journal/jkag093)
Supplement: jkag093_Supplementary_Data [file jkag093_supplementary_data.zip › Supplemental_Table_1_G3-2026-406616.xlsx]

## Sheet: Master strain list (5–34)
Strain #	Genotype
7	FY80 = h+ura+Leu1-32ade6-M210
200	h+ cut3-477 leu1-32
202	h- cut5-580 leu1-32 allelic to rad4
205	h- cut9-665 leu1-32
218	h+ cdc1-7
226	h+ cdc23-M36_x000B__x000B__x000B_
233	h- cdc18-K46 leu1-32
243	h- cdc19-P1 ade6-M210 ura4 leu1
254	h- can1-1 leu1-32 ade6-M210 ura4-D18
255	h+ can1-1 leu1-32 ade6-M210 ura4-D18
260	h- can1-1 leu1-32 ade6-M216 ura4-D18
261	h+ can1-1 leu1-32 ade6-M216 ura4-D18
311	h90 rum1::ura4 ade6 ura4 leu1 (ade6-M210 12/99 JAH)
349	h- nda3 leu1-32 h+ 11-16-98, HAS
379	h- dis2 leu1-32 cs
384	h+ hus1-134 ura4-294
389	h- hus5-17 ura4-294
415	h- ade6-704 leu1-32 ura4-D18 rad9::ura4
417	h- ade6-704 leu1-32 ura4-D18 rad17::ura4
454	h- rad18X, (smc6-X)
475	h- rad1::ura4 ura4-D18 leu1-32 his3
528	h+ his3-D1 ade6-M210 ura4-D18 leu1-32
769	h- leu1-32 pol1-1
784	h+ cdc21-M68 ura4-D18 leu1-32 ade6-M210 can1-1 (mcm4)
865	h- ∆cds1::ura4 ura4-D18 leu1-32
941	h- ∆rad2::ura4+leu1-32 ade6-704 ura4-D18
988	h+ hsk1-1312 ura4-D18 leu1-32 ade6-M210 his3-D1
1017	h+ goa1-U53 (sna41ts) ura4 leu1 ade6-M210 (=cdc45)
1106	h+ ∆rad3::ura4+ ura4-D18 leu1-32 ade6-M210
1113	h+ rad4-116 ura4-D18 leu1-32 ade6-M210 can1-1
1125	h+ hsk1-1312 cdc23-M36 ura4-D18 leu1-32 ade6-M210
1153	h+ rad35-271 ura4-D18 leu1-32 allelic to dfp1
1159	h- rad21-K1::ura4+ ura4-D18 leu1-32 ade6-M216 his7-366
1163	h- rad12::ura4+ ade6-M210 leu1-32 ura4-D18 (allelic to ∆rqh1/∆hus2)_x000B_
1191	h- mcl1-11 ade6-704 ura4-294 leu1-32
1193	h+ ∆hrp5::kn leu1 ura4 ade6-M210 (hrp5=srs2)
1194	h- ∆hpr5::kanMX ∆rqh::ura4+ leu1 ura4 ade6-M210
1205	h+ ∆rhp54::ura4+ ade6-704 leu1-32 ura4-D18
1207	h- rad22-67
1208	h- rad18X ade6-704 leu1 ura4 (smc6-X)
1209	h+ ∆rad22::[hisG ura4+ hisG] ade6-M216 ura4-D18 leu1-32
1292	h+ cdc21-M68 rad18X, ade6 leu1 ura4 (mcm4)) (smc6-X)
1302	h- mph1::ura4 ade6-M210 leu1-32 ura4-D18
1348	h+ ∆rad22::[hisG ura4+ hisG] hsk1-1312 ade6-M210 leu1-32 ura4-D18 can1-1?
1353	h+ leu1-32 ura4-D18 his3-D1 ade6-M210 pku70::kanr
1377	h- cdc23-M30
1378	h+ rad22-H6 leu1-32
1379	h+ rti1::ura4+ leu1-32 ura4-D18
1420	h+ taz1::ura4+ ade6-M216 leu1-32 ura4-D18
1510	h- smt-0 Drhp55::ura4+ Drad22::[hisG ura4+ hisG] ura4-D18
1581	h+ ∆cds1::ura4+ ∆chk1::ura4+ ura4-D18 leu1-32 ade6-M216
1689	h+ rad21-V5::leu1+ ura4-D18 leu1-32 ade6-M210
1752	h+ hsk1-1312 goa1-U53 (sna41ts) ura4-D18 leu1-32 ade6-M210 his3-D1 (=cdc45)
1764	h+ leu1::(dfp1(1-376)-6his3HA leu1+) dfp1-D1 ura4-D18 ade6-M216
1766	h+ leu1::(dfp1(1-494)-6his3HA leu1+) dfp1-D1 ura4-D18 ade6-M216
1787	h- smt-0 ura4-D18 rad50::kanMX6
1796	h- bir1-46 ura4-D18 leu1-32 ade6-M216 his3-D1
2014	h- pol1-1 his3-D1 ura4-D18 leu1-32 ade6-m210
2191	h+ Dchk1::ura4+ ura4-D18 ade6-M216
2223	h- (Xba1-Spe1) ∆clr4::LEU2 ade6-210 leu1-32 ura4-D18
2233	h+ ∆clr3::kanMX6 ade6-M210 ura4-D18 leu1-32
2391	h- leu1-32 ura4-D18 ∆rap1::ura4+
2473	h- ∆hrp1::ura4+ ade6 leu1 ura4
2542	h- ∆hst4::his3+ ade6-216 arg3-D4 his3-D1 leu1-32 ura4-D18
2711	h+ psf2-209 ura4-D18 ade6-M216 leu1-32
2712	h- psf2 -209 ura4-D18 ade6-M216 leu1-32
2713	h- psf2 -209 ∆chk1::ura4+ ura4-D18 ade6-? leu1-32
2715	h+ psf2 -209 ∆cds1::ura4+ ura4-D18 ade6-M216 leu1-32
2718	h+ orp1-4 ura4-D18 leu1-32 ade6-M210 his3-D1
2734	h- nbs1::kanMX leu1-32 ura4-D18
2866	h90 swi1-111 his2 ade6-M210
2867	h90 swi3-146 his2 ade6-M210
2875	h- rqh1::ura4, top3:: kanMX4 ade6-M210 ura4-D18 leu 1-32 ade6-M16 JMB 02/2004
2879	Dmrc1::ura4 ade6-704 leu1-32 ura4-D18 h-
2951	h- ∆sir2::kanMX6 ade6-M210 leu1-32 ura4-D18 can1-1 ?
2981	h+ ∆mrc1::ura4+ hsk1-1312 ura4-D18 leu1-32 ade6(210/704?)
3073	h+ Drec12::LEU2 leu1-32
3087	h- orp1-4 ∆rad17::ura4+ ura4-D18 ade6-M210
3154	h- cdc45ts (allelic to sna41, goa1) ura4-D18 leu1-32 ade6-M210 his7-366
3181	h- ∆swi1::kanMX ∆rhp18::ura4+ ura4-D18 leu1-32 ade6-704
3248	h+ ∆swi1::kanMX hsk1HA::ura4+ ura4-D18 leu1-32 ade6-M216
3253	h+ ∆swi3::KanMX psf2-209 ura4-D18 leu1-32
3256	h- ∆swi3::KanMX pol1-1 ura4-D18 leu1-32
3257	h- ∆swi3::KanMX ∆rqh1::ura4+ ura4-D18 leu1-32
3258	h+ ∆swi3::KanMX cdc21-M68 ura4-D18 leu1-32
3260	h+ ∆swi3::KanMX cdc45ts ( sna41goa1) ura4-D18 leu1-32 ade6-M210
3262	h+ ∆swi3::KanMX ∆rad3::ura4+ ura4-D18 leu1-32
3264	h+ ∆swi1::KanMX cdc45ts (aka sna41goa1) ura4-D18 leu1-32
3266	h+ ∆swi1::KanMX pol1-1 ura4-D18 leu1-32 ade6-M216
3267	h- ∆swi1::KanMX ∆swi6::ura4+ ura4-D18 leu1-32 ade6-M210
3268	h? ∆swi1::KanMX ∆rqh1::ura4+ ura4-D18 leu1-32
3338	h? orp2-2 his7-366 lys1-131
3418	h- bir1-46 leu1-32 ura4-D18 ade6-M216 his3-D1
3488	h- ∆rad16::ura4+ ura4-D18 leu1-32 ade6-704 (his-?)
3489	h+ ∆swi10::kanMX ura4-D18 leu1-32 ade6-704
3513	h- pcn1-K164R::ura4 leu1-32 ade6-704 ura4-D18
3528	h+ ∆mrc1::ura4+ ade6? leu1+::(mrc1(T645A + T653A)-3HA) ura4-D18 Use 4615
3529	h+ ∆mrc1::ura4+ ade6? leu1+::(mrc1(all S/TQ to AQ)-3HA) ura4-D18
3532	h- hsk1-1312 swi1::kanR ura4-D18 leu1-32 ade6-M210
3606	h+ ∆fbh1::kanMX ura4-D18 leu1-32 his3-D1 arg3-D4.
3627	h- psf3::psf3-1-ura4+
3628	h+ ∆pob3::kanMX ura4-D18 leu1-32 ade6-M216
3704	h+ psf3::psf3-1-ura4+ leu1-32 his3-D1 Ura4-D18
3732	h- ∆mus81::kanMX ∆cds1::ura4+ ura4-D18
3766	h- ∆swi5::his3+ ade6-M210 ura4-D18 leu1-32 his3-D1
3769	h+ ∆rhp57::ura4+ ade6-M210 ura4-D18 leu1-32 his3-D1
3884	h- exo1::ura4 ura4-D18
3887	h- rhp14::kanMX6 ade6-704 leu1-32 ura4-D18
3894	h+ ∆rhp55::ura4 can1-1 ura4-D18 ade6-M210 (can1-1?)
3909	h- rhp51::ura4+ leu1-32 ura4-D18 swi1::KanMX ade6-704
3958	h- rad35-271 ura4-D18 leu1-32 allelic to dfp1
3968	h90 swi5+-EGFP ∆swi2::ura4+ ura4-D18 leu1-32 his3-D1 arg3-D1
3969	h90 swi5+-EGFP ∆sfr1::ura4+ ura4-D18 leu1-32 his3-D1 arg3-D1
4052	h+ smt-0? ∆rhp51::ura4+ rad35-271 ura4-D18 leu1-32 allelic to dfp1
4058	h+ swi1::kanMX rad35-271 ura4-D18 leu1-32 allelic to dfp1
4059	h+ rad35-271 pcn1-K164R::ura4 ura4-D18 leu1-32
4394	h- ∆reb1::kanMX ade6-M216 leu1-32 his7-366 ura4-D18
4538	h- ∆swi6::kanMX ura4D-18 leu1-32 his3D1 ade6M210 otr1L(HindIII):: ura4-his3+-ura4 clone1
4625	h- ∆chp1::kanMX6-Bioneer ura4D-18 leu1-32 his3D1 ade6M210 /216? otr1L(HindIII):: ura4-his3+-ura4
4635	h+ (Xba1-Spe1) ∆clr4::LEU2 ade6-210/216? leu1-32 ura4-D18 his3-D1
4647	h+ rad35-271 ∆rad3:ura4+ ura4-D18 leu1-32 ade?
4650	h+ rad32::kanMX his3-D1 ura4-D18 leu1-32 ade6-M210 (mre11)
4696	h- ∆dcr1::natR (leu1::hENT-Leu1+) ade6-M216 ura4-D18 his3-D1_x000B_otr1L(HindIII):: ura4-his3+-ura4 leu1-32 (Leu plus 110411 PCL)_x000B_
4835	h- (Xba1-Spe1) ∆clr4::LEU2 ade6-210/216? leu1-32 ura4-D18 his3-D1 otr1L(HindIII)::ura4-his3+-ura4
4936	h- eso1::kanMX6 ura4-D18 leu1-32 ade-M210
5018	h- (Xba1-Spe1) ∆clr4::LEU2 otr1L(HindIII)::ura4-his3+-ura4 h+ ∆mrc1::kanMX6-Bioneer leu1-32 ura4-D18 ade6-? his3-D1
5142	h+ ∆brc1::ura4+ ura4-D18 leu1-32 ade6-M210*
5178	h+ pfh1::kanMX6 leu1-32::pJK148[leu1+,pfh1+] +pVS117[his3+,ars1,pfh1+] ura4-D18 ad6-M210or216 his3-D1
5193	h- ∆slx4::kanMX4 his3-D1 leu1-32 ura4-D18 ade6-M216
5202	h- smt0 eso1-D147N-KanMX dinB:KanMX pol_zeta:kanMX rev1:ura4+ ura4-D18 leu1-32 (kpa1)
5211	h- ∆cds1::kanMX6-Bioneer ∆dcr1::natR (leu1::hENT-Leu1+)? _x000B_otr1L(HindIII):: ura4-his3+-ura4 leu1-32? ura4-D18 ade6-M216 his3-D1
5253	h- (Xba1-Spe1) ∆clr4::LEU2 ∆cds1::kanMX6-Bioneer otr1L(HindIII)::ura4-his3+-ura4 ade6-210/216? leu1-32 ura4-D18 his3-D1
5303	h+ ∆fml1::natMX4 ∆fml2::KanMX6 ura4-D18 his3-D1 leu1-32 arg3-D4
5536	h- ∆chp1::kanMX6-Bioneer ∆cds1::kanMX6-Bioneer ura4D-18 leu1-32 his3D1 ade6M210 /216? otr1L(HindIII):: ura4-his3+-ura4
5558	h+ ∆ctp1::kanMX6-Bioneer ura4-D18 leu1-32 ade6-M216
5581	h+ ∆rif1:kanMX6-Bioneer leu1-32 ura4-D18 ade6-M216 his3-D1
5596	h+ ∆rad26::ura4+ ura4-D18 leu1-32 ade6-704
5614	h- ∆dcr1::natR (leu1::hENT-Leu1+) ∆mrc1::kanMX6-Bioneer otr1L(HindIII):: ura4-his3+-ura4 leu1-32 ura4-D18 ade6-? (Leu plus 110411 PCL)
5627	h- ∆rad8::hphMX leu1-32 ura4-D18 ade6-M210 his3-D1
5668	h+ ∆swr1::kanMX6-Bioneer leu1-32 ura4-D18 ade6-M216
5691	h+ ∆swi6::kanMX ∆mrc1::kanMX-Bioneer ura4D-18 leu1-32 his3D1 ade6M210 /216? otr1L(HindIII):: ura4-his3+-ura4
5695	h+ ∆mcl1::kanMX6-Bioneer leu1-32 ura4-D18 ade6-M216 READ NOTES
5717	h- ∆fml1::natMX4 ∆fml2::KanMX6 ∆rad8::hphMX ura4-D18 his3-D1 leu1-32
5730	h+ ∆fbh1::kanMX ∆rad8::hphMX leu1-32 ura4-D18
5782	h+ ∆swi1::KanMX ∆rad8::hphMX ura4-D18 leu1-32 ade6-M210 his3-D1
5784	h- ∆swi3::KanMX ∆rad8::hphMX ura4-D18 leu1-32 ade6-M210 his3-D1
5798	h- ∆chp1::kanMX6-Bioneer ∆mrc1::kanMX6-Bioneer ura4D-18 leu1-32 his3D1 ade6M210 /216? otr1L(HindIII):: ura4-his3+-ura4
5803	h+ ∆reb1::kanMX ∆rhp51:ura4+ ura4-D18 leu1-32ade6-M216
5869	h- ∆rad12::ura4+ ∆rad8::hphMX ade6-M210 leu1-32 ura4-D18 (allelic to ∆rqh1/∆hus2)
5938	h90 ∆cds1::kanMX6-Bioneer ∆swi6::kanMX ura4D-18 leu1-32 his3D1 ade6M210/M216? otr1L(HindIII):: ura4-his3+-ura4
5942	h- cdc21-c106::HphMx ura4-D18 his3-D1 ade6-M210
6034	h+ ∆rad51::ura4+ ura4-D18 ade6-M216 his7-366::[hsv-tk+ his7+] leu1-32::[leu1+ hENT?) (rad51 is allelic to rhp51)
6041	h- ∆reb1::kanMX cdc21-c106::HphMx his 3-D1 ura4-D18 ade6-M210
6117	h- ∆mus81::KanMX ∆rad8::hphMX ura4-D18 leu1-32 ade6-M210 his3-D1
6329	h+ rad35-271 ∆cds1::kanMX6 ura-D18 leu1-32 ade6-M210/216?
6452	h- dna2ts:ura4, ura4-D18
6473	h+cdc21-c106::kan rad12::ura4+ ade6-M210 leu1-32 ura4-D18 his3-D1 ade6-M210? (allelic to ∆rqh1/∆hus2)
6513	h- loxP-rad8∆HIRAN::SV40NLS-loxM3 leu1-32 ade6-M210 ura4-D18 can1-1
6529	h+ mst1::mst1-W66R ura4-D18 leu1-32 ade6-M216/210_x000B_
6558	h+ eso1::kanMX6 dinB::bleMX6 rev3::hphMX6 ∆rev1::ura4+ ura-D18 leu1-32 ade6-M26
7011	h- ∆swi1::KanMX ∆fml1::natMX4 ∆fml2::KanMX6 his3-D1 ura4-D18 leu1-32 ade6-M210
7058	h- ∆set1::kanMX6-Bioneer his3-D1 ade6-M216 ura4-D18 leu1-32
7253	h+ ∆exo1::ura4+ rad32::kanMX ade6-M210 leu1-32
7323	h+ ∆swi5::his3+ chp1::kanMX6-Bioneer ura4-D18 leu1-32 his3-D1 ade6-M210 /216??
7349	h90 ∆mus7::kanMX4 ade6-M216 ura4-D18 leu1-32 mms22
7361	h+ ∆arp8::kanMX4 ade6-M216 ura4-D18 leu1-32
7368	h+ ∆rtt109::kanMX4 ade6-M216 ura4-D18 leu1-32
7411	h- rad32::kanMX chp1D::ura4+ ura4-D18 leu1-32 ade6-M216/210?
7485	h- ∆psy2::kanMX ura4-D18 leu1-32 ade6-M210?? can1-1??
7486	h+ ∆msh6::kanMX leu1-32 ade6-M210 ura4-D18 can1-1??
7497	h+ eme1::kanMX can1-1 leu1-32 ade6-M216 ura4-D18
7556	h- leu1-32 his3-D1 ura4-D18 ade6-M216 dfp1-3A::kanMX6
7618	h+ swi1∆::KanMX6 mrc1∆::ura4+ ura4-D18 leu1-32 his?
7689	h+ ∆ctf18::kanMX6-Bioneer ura4-D18 Leu1-32 ade6-M210?
7737	h- ade6∆ Leu1-32 Ura4-D18 ∆lys1::(dfp1+-CFP-2CD-hphMX6)
8153	h- ∆swi1::KanMX6 ∆mad2::ura4+ ura4-D18 leu1-32 ade6-M210 his3-D1
8177	h- ∆swi1::KanMX6 ∆swi6::KanMX6 ura4-D18 leu1-32 ade6-M210 his3-D1
8178	h+ ∆swi3::KanMX6 ∆swi6::KanMX6 ura4-D18 leu1-32 ade6-M210 his3-D1
8379	h- smc6-74 ura4-D18 leu1-32
8403	h+ chp2∆::natMX6 his3-D1 ade6-M210 ura4-D18 leu1-32
8574	h- clr4::kanMX6-Bioneer swi1∆::KanMX6 leu1-32 ura4-D18 ade6-M26 int::pUC8/ura4+/MATa/ade6-L469 his3-D1
8671	h- chp2∆::natMX6 swi6∆::kanMX ade6∆ leu1-32 ura4-D18 his3-D1
8765	h+ ago1::hph, his3-D1 ade6-M210 ura4-D18 leu1-32
8915	h+ ∆man1::kanMX ∆ lem2::kanMX6 leu1-32 ura4-D18 ade6-M216
9191	h+ tdp1::kanMX6 ura4-D18 leu1-32 ade6-M216/210?
9263	h- his3-d1 leu1-32 ade6-210 ura4-D18 pht1::ura4
9671	h+ Δpmt3::kanMX ade6-M216 or 210 ura4-D18 leu1-32 his3-D1?
9672	h+ Δpli1::kanMX ade6-M216 or 210 ura4-D18 leu1-32 his3-D1?
9830	h? ∆exo1::ura4+ ∆mus81::kanMX rad11-Cerulean::hphMX rad22-YFP-natMX leu1-32? ade6-M210? ura4-D18 (rad11=ssb1)
9864	h+ top1::leu2 leu1-32 ura4-D18 ade6-704
9915	h+ ∆swi5::his+ ∆rhp51::ura4+ ade6 (?) ura4-D18 ade6-M210 his3-D1
9973	h+ Δdbl1::KanMX Bioneer ade-M210 ura4-D18 leu1-32
9976	h? exo1::ura4 ∆swi5::his+
9979	h? rqh1::ura4 ∆swi5::his+
9981	h? swi3::KanMX ∆swi5::his+
9984	h? ∆fbh1::kanMX ∆swi5::his+
9985	h? ∆rhp55::ura4 ∆swi5::his+
9998	h? rad32::kanMX ∆swi5::his+
10116	h? ∆rtt109::kanMX4 ∆cds1::ura4+ ade6-M216/M26 ura4-D18 leu? his?
10118	h? ∆rtt109::kanMX4 ∆cds1::ura4+ ade6-M216/M26 ura4-D18 leu? his?
10123	h? ∆mrc1::ura4+ ∆mus81::KanMX ura4-D18 leu1? his7? ade6?
10130	h? ∆fbh1::kanMX ∆swi1::KanMX6 ura4-D18 leu1-32 his3? arg? ade6?
10132	h? ∆rtt109::kanMX4 ∆mus81::KanMX ade6-M216/210? ura4-D18 leu1?
10137	h? ∆rtt109::kanMX4 ∆mrc1::ura4+ ura4-D18 leu1-32 his7? ade6?
10140	h? ∆rtt109::kanMX4 rad12(rqh1)::ura4+ ade6-M216/M210 ura4-D18 leu1-32
10149	h? ∆mus81::kanMX6-Bioneer ∆rhp51D::ura4+ ura4-D18 leu1? ade6?
10152	h? ∆rtt109::kanMX4 Drad22[hisG ura4+ hisG] ura4-D18 ade6? leu1?
10153	h? ∆mus81::kanMX6-Bioneer Drad22[hisG ura4+ hisG] ura4-D18 ade6? leu1?
10155	h? ∆mus81::KanMX goa1-U53 (sna41ts) ura4-D18 ade6-M210 goa1-U53 leu1? (cdc45ts)
10158	h? cdc45ts (allelic to sna41, goa1) ∆fbh1::kanMX ura4-D18 leu1-32 his7-366/his3-D1 ade6? arg3?
10161	h? ∆fbh1::kanMX Drad22[hisG ura4+ hisG] ura4-D18 leu1? his3? arg3? ade6?
10163	h? ∆rtt109::kanMX4 ∆swi1::kanMX ura4-D18 leu1-32 his3? ade6?
10169	h? ∆rtt109::kanMX4 ∆fml1::natMX4 ∆fml2::KanMX6 ura4-D18 leu1-32 his3? ade6?
10180	h? rad35-271 rqh1::ura4+ ura4-D18 leu1-32 ade6?
10182	h+ WT KAMBUCHA
10201	h? psf2 -209 ∆rhp51::ura4+ ade6-704/216? leu1-32 ura4-D18
10203	h? psf2 -209 ∆rhp55::ura4 ade6-M210/216 ura4-D18 leu1?
10206	h? psf2-209 ∆mus81::KanMX ura4-D18 ade6-M216/M210 leu1?
10207	h? psf2 -209 ∆fbh1::kanMX ura4-D18 leu1-32 ade6? his3? arg3?
10288	h? ∆rtt109::kanMX4 ∆rad3::ura4+ ade6-M210/M216 ura4-D18 leu1-32
10291	h? ∆rad8:kanMX6-Bioneer ∆rad3::ura4+ ade6-M210/M216 ura4-D18 leu1-32 his3?
10294	h? rad35-271(Dfp1)∆fml1::natMX4 ∆fml2::KanMX6 ura4-D18 leu1-32 his3?
10297	h? rad35-271(Dfp1) ∆mrc1::ura4+ ura4-D18 leu1-32 his7?
10320	h? rad35-271 ∆rad8:kanMX6-Bioneer ura4-D18 leu1-32 ade6? his3?
10323	h? rad35-271 ∆rtt109::kanMX4 ura4-D18 leu1-32 ade6?
10326	h? ∆rtt109::kanMX4 psf2 -209 ade6-M216 ura4-D18 leu1-32
10331	h? ∆rad8:kanMX6-Bioneer psf2 -209 leu1-32 ura4-D18 ade6-M216 his3?
10334	h? ∆reb1::kanMX psf2-209 leu1-32 ura4-D18 ade6-M216 his7?
10337	h? ∆reb1::kanMX goa1-U53 (sna41ts/cdc45ts) ura4-D18 leu1-32 his7? ade6-M216/M210
10340	h? ∆fml1::natMX4 ∆fml2::KanMX6 psf2 -209 leu1-32 ura4-D18 his3-? ade6?
10343	h? goa1-U53 (sna41ts/cdc45ts) psf2 -209 ura4-D18 ade6-M216/210? leu1-32
10346	h? hsk1-1312 psf2 -209 ura4-D18 leu1-32 ade6-M210/216? his3?
10349	h? rad1::ura4 psf2-209 his3? ura4-D18 ade6? leu1-32
10352	h? rad12::ura4+(allelic to ∆rqh1/∆hus2) psf2-209 ura4-D18 ade6-M216/210? leu1-32
10364	h? rad35-271 (Dfp1) psf2-209 ura4-D18 ade6? leu1-32
10422	h? rad35-271(dfp1) ∆reb1::kanMX leu1-32 ura4-D18 ade6-M216? his7-366?
10425	h? ∆rtt109::kanMX4 exo1::ura4 ura4-D18 ade6-M216? leu1-32?
10428	h? rad35-271(dfp1) exo1::ura4 ura4-D18 leu1-32?
10431	h? ∆rtt109::kanMX4 rad1::ura4 ura4-D18 leu1-32 his3? ade6-M216?
10434	h? ∆rtt109::kanMX4 ∆rad27::ura4 (Chk1) ura4-D18 leu1-32 ade6-704/216?
10437	h? ∆rtt109::kanMX4 ∆rad8::hphMX leu1-32 ura4-D18 ade6-M210/216? his3-D1?
10441	h? rad35-271 (Dfp1) ∆fbh1::kanMX. ura4-D18 leu1-32 his3-D1? arg3-D4?
10444	h? ∆rtt109::kanMX4 ∆reb1::kanMX ade6-M216 ura4-D18 leu1-32 his7-366?
10447	h? hsk1-1312 exo1::ura4 ura4-D18 leu1-32? ade6-M210? his3-D1?
10450	h? hsk1-1312 ∆reb1::kanMX ura4-D18 leu1-32 ade6-M216/210? his7-366/his3-D1?
10453	h? hsk1-1312 ∆rtt109::kanMX4 ura4-D18 leu1-32 ade6-M216
10472	h? ∆rtt109::kanMX4 goa1-U53 (sna41ts) (cdc45ts) ade6-M216/210? ura4-D18? leu1-32? his3-D1?
10475	h? hsk1-1312 ∆rad8::hphMX ura4-D18 leu1-32 ade6-M210 his3-D1
10478	h? hsk1-1312 ∆mus81::KanMX ura4-D18 ade6-M210 leu1-32? his3-D1?
10481	h? hsk1-1312 ∆fml1::natMX4 ∆fml2::KanMX6 ura4-D18 leu1-32 ade6-M216? his3-D1?
10484	h? hsk1-1312 ∆cds1::ura4+ ura4-D18 leu1-32? ade6-M210/216? his3-D1? his4-239?
Legend	This strain list shows all strains used in experiments. Strain numbers are lab associated strain numbers for record keeping.

## Sheet: Round 34 summary
Round file	Detected strain row (1-based)	Strains detected
Self quantification of round 34 (try1) rDNA screen .xlsx	19	10447, 10450, 10453, 10472, 10475, 10478, 10481, 10484
