# Supplementary material for: Pathways of rDNA copy number homeostasis in Schizosaccharomyces pombe
Source: G3 (Bethesda). 2026 Apr 28;16(6):jkag093. doi: 10.1093/g3journal/jkag093 (PMC13232510; doi:10.1093/g3journal/jkag093)
Supplement: jkag093_Supplementary_Data [file jkag093_supplementary_data.zip › Supplemental_Table_2_G3-2026-406616.xlsx]

## Sheet: Single Mutant
Gene	18s/Act1 ratio to WT
rtt109	1.03	1.08	1.07	0.93
mus7	1.06	1.08	1.06	1.05	1.01	0.83
swi2	1.03	1.04	1.03	0.99	0.95	0.85
cdc18 K46	0.94	0.94	0.91	0.88	1.05	0.95
cut8-563	0.98	0.85	0.92	0.95	0.9	1.08
rad11-A	0.8	0.87	1.15	1.17	0.64	0.76
mcl1-11	0.93	0.91	0.94	0.94	0.82	0.84
sfr1	0.78	0.86	0.94	0.93	0.98	0.87
mcl1	0.85	0.85	0.91	0.94	0.85	0.87
orp1-4	0.75	0.79	0.97	0.93	0.93	0.83
smc6-X	0.94	0.89	0.95	0.86	0.95	0.97	0.79	0.72	0.82	0.9	0.74	0.77
rad50	0.81	0.85	0.96	0.8
hst4	0.75	0.82	0.9	0.92	0.92	0.8
srs2	0.79	0.84	0.91	0.79
rad26	0.73	0.75	1.03	1.05	0.69	0.66
mre11	0.73	0.73	0.85	0.86	0.81	0.92
rad21-K1	0.86	0.78	0.84	0.78
rad8△HIRAN	0.73	0.78	0.85	0.87	0.78	0.87
rad2	0.76	0.9	0.97	0.83	0.64	0.75
sir2	0.7	0.78	0.82	0.84	0.92	0.75
psy2	0.71	0.79	0.95	0.76
hus5-17	0.78	0.78	0.83	0.89	0.77	0.76
rad17	0.67	0.73	0.85	0.93	0.86	0.77
eme1	0.72	0.73	0.92	0.91	0.79	0.71
slx4	0.74	0.79	0.87	0.77
rif1			0.93	0.95	0.62	0.67
top2-191	0.65	0.71	0.85	0.72	0.87	0.95
clr3	0.73	0.62	0.82	0.81	0.85	0.92
chk1	0.85	0.85	0.82	0.65
cdc21-M68	0.76	0.7	0.83	0.82	0.75	0.87
swi6	0.84	0.73	0.77	0.8
ago1	0.79	0.78	0.76	0.78
cdc23-M36	0.92	0.87	0.76	0.76	0.71	0.64
WT528	0.85	0.79	0.76	0.69
cut14-208	0.67	0.74	0.83	0.81	0.75	0.84
rec12	0.66	0.74	0.78	0.85	0.8	0.78
rad55	0.68	0.82	0.83	0.73
msh6	0.78	0.75	0.85	0.66
eso1	0.71	0.72	0.83	0.85	0.71	0.7
arp8	0.85	0.81	0.74	0.75	0.68	0.63
clr4	0.79	0.73	0.68	0.74
reb1	0.72	0.79	0.76	0.76	0.77	0.62
cut9-665	0.66	0.66	0.79	0.86	0.72	0.72
mst1W66R	0.72	0.77	0.74	0.7
dna2ts	0.69	0.77	0.75	0.78	0.67	0.72
dcr1	0.64	0.72	0.74	0.83
dis2	0.79	0.74	0.71	0.77	0.71	0.66
pht1	0.62	0.69	0.83	0.85	0.71	0.69
ctf18	0.67	0.65	0.88	0.73
orp2-2	0.63	0.72	0.77	0.72	0.7	0.84
dfp1-3A	0.68	0.66	0.78	0.74	0.76	0.74
mph1	0.75	0.72	0.73	0.69
swr1	0.66	0.69	0.8	0.76	0.86	0.56
smc6-74	0.76	0.81	0.76	0.73	0.61	0.63
top1	0.72	0.72	0.77	0.76	0.66	0.65
S. kambucha	0.75	0.71	0.68	0.73	0.69	0.71
ctp1	0.7	0.73	0.6	0.63	0.82	0.73
hus1-134	0.7	0.73	0.84	0.72	0.56	0.61
cdc1-7	0.69	0.71	0.78	0.71	0.65	0.61
Swi5	0.65	0.64	0.7	0.73	0.72	0.67
chp1	0.8	0.8	0.58	0.55
cdc23-M30	0.67	0.68	0.67	0.66	0.71	0.69
swi10	0.69	0.71	0.65	0.66
bir1-46	0.71	0.72	0.78	0.7	0.61	0.58	0.6	0.63	0.72	0.73	0.63	0.71
set1	0.65	0.64	0.73	0.75	0.64	0.64
rum1	0.67	0.66	0.62	0.71	0.73	0.67
rad8	0.7	0.68	0.65	0.66
POL (κ,ζ,η) rev1	0.64	0.66	0.75	0.76	0.63	0.59
cut3-477	0.64	0.7	0.64	0.68	0.68	0.67
taz1	0.68	0.63	0.62	0.61	0.73	0.73
brc1	0.62	0.62	0.7	0.73
pol1-1	0.66	0.69	0.75	0.73	0.69	0.68	0.55	0.56	0.7	0.64	0.58	0.64	0.68	0.69	0.73	0.77	0.66	0.6
rad51	0.71	0.7	0.66	0.6
rap1	0.66	0.63	0.68	0.73	0.65	0.63
tdp1	0.62	0.66	0.68	0.73	0.66	0.62
rad22-67rad52	0.49	0.55	0.74	0.72	0.69	0.72
nbs1	0.67	0.69	0.63	0.61
rad3	0.71	0.7	0.62	0.57
rhp14	0.62	0.65	0.65	0.62	0.69	0.67
pli1	0.5	0.52	0.63	0.7	0.75	0.77
pmt3	0.61	0.63	0.67	0.73	0.59	0.63
rti1	0.55	0.6	0.72	0.68	0.61	0.68
chp2	0.6	0.67
rad9	0.7	0.63	0.64	0.56
rad54	0.59	0.53	0.72	0.65
cdc21-c106	0.6	0.65	0.6	0.61	0.65	0.63
rad4	0.57	0.71	0.59	0.58	0.59	0.66
rad16	0.68	0.57	0.58	0.63
psf3-1	0.55	0.59	0.63	0.63	0.56	0.57	0.57	0.6	0.75	0.78	0.58	0.53
pcn1 K164R	0.66	0.61	0.62	0.68	0.52	0.57	0.61	0.67	0.6	0.55
rad4-116	0.53	0.54	0.7	0.76	0.54	0.56
nda3	0.54	0.54	0.59	0.58	0.72	0.65
cdc19-P1	0.56	0.56	0.62	0.63	0.6	0.63
mrc1S/TQ to AQ	0.49	0.49	0.67	0.64	0.63	0.65
hrp1	0.64	0.56	0.61	0.54
pku70	0.59	0.56	0.56	0.57	0.65	0.57
dbl1	0.54	0.48	0.7	0.66	0.56	0.56
hsk1-1312	0.54	0.59	0.58	0.57	0.57	0.64
crb2	0.62	0.56	0.56	0.57
exo1	0.52	0.57	0.61	0.6
rad1	0.56	0.53	0.59	0.56	0.57	0.59
pob3	0.51	0.58	0.67	0.66	0.49	0.41
mus81	0.55	0.59	0.53	0.54
pfh1	0.59	0.62	0.51	0.43
rad22-H6rad52	0.48	0.49	0.53	0.54	0.56	0.5
rad57	0.49	0.46	0.57	0.54
mrc1T645A, T653A	0.48	0.51	0.47	0.48	0.55	0.56
cds1	0.48	0.5	0.48	0.53
cdc45ts	0.42	0.44	0.55	0.53	0.47	0.48	0.49	0.51	0.48	0.5	0.51	0.49
fml 1/2	0.54	0.5	0.44	0.47
rqh1	0.47	0.49	0.44	0.52
swi3-146	0.48	0.46	0.49	0.49	0.4	0.52
psf2-209	0.43	0.43	0.47	0.49	0.42	0.39	0.44	0.44	0.48	0.52	0.52	0.49
swi1-111	0.35	0.41	0.5	0.47	0.45	0.53
swi1	0.48	0.45	0.42	0.41
mrc1	0.36	0.38	0.45	0.44
dfp1-(1-376)	0.34	0.34	0.5	0.51	0.38	0.37
fbh1	0.38	0.44	0.42	0.37
dfp1-(1-496)	0.44	0.38	0.38	0.38	0.36	0.35
swi3	0.36	0.34	0.29	0.29
dfp1-r35	0.29	0.29	0.29	0.33	0.3	0.3	0.33	0.33	0.34	0.28	0.31	0.34	0.33	0.24	0.37	0.36	0.36	0.36
rad52	0.32	0.3	0.27	0.27
Legend	Genes used in experiments with the associated replicates of 18s/Act1 gene ratios to WT.

## Sheet: Double Mutant
rtt109 rad1	1.09	1.07	1.17	1.16	1.3	1.26
hsk1-1312 rtt109	0.91	0.9	1.06	1.27	1	0.97
rtt109 cds1	1.01	1.03	1.12	1.04	0.86	0.91
rtt109 mus81	0.86	0.85	1.08	1	0.9	0.96
rtt109 rad3	0.94	0.81	1.05	0.95	0.88	1.02
rtt109 exo1	0.86	0.85	0.99	1.02	0.87	0.96
rtt109 fml1/2	0.75	0.72	0.85	0.89	1.1	1.13
cdc21-M68 smc6-X	0.77	0.9	0.92	0.87	1.03	0.95
rtt109 mrc1	0.86	0.86	0.87	0.8	0.91	0.97
rtt109 rqh1	0.88	0.84	1.08	0.92	0.81	0.75
rtt109 chk1	0.81	0.83	0.9	0.92	0.95	0.81
swi6 cds1	0.93	0.93	0.71	0.8
rad8 nbs1	0.73	0.68	0.82	0.81
exo1 swi5	0.71	0.73	0.77	0.77	0.72	0.71
clr4 cds1	0.74	0.74	0.71	0.75
man1 lem2	0.63	0.74	0.81	0.81	0.75	0.66
rtt109 rad8	0.76	0.7	0.73	0.72	0.75	0.7
rtt109 cdc45ts	0.59	0.58	0.86	0.76	0.68	0.67
hsk1-1312 fml1/2	0.64	0.68	0.76	0.77	0.66	0.55
rqh1 swi5	0.63	0.62	0.7	0.7	0.68	0.7
rtt109 rad52	0.66	0.64	0.79	0.76	0.6	0.59
psf2-209 rtt109	0.7	0.74	0.6	0.67	0.56	0.75
cdc21-c106 reb1	0.67	0.79	0.63	0.61	0.62	0.62
fml1/2 rad8	0.63	0.63	0.63	0.67	0.64	0.69
swi5 chp1	0.68	0.64	0.65	0.72	0.61	0.58
orp1-4 rad17	0.6	0.75	0.68	0.71	0.58	0.52
mre11 chp1	0.63	0.58	0.66	0.74	0.63	0.59
rad55 swi5	0.69	0.65	0.72	0.71	0.49	0.49
rad3 rad8	0.62	0.55	0.66	0.65
mus81 rad8	0.59	0.6	0.58	0.68	0.61	0.63
cds1 chk1	0.56	0.62	0.64	0.63	0.57	0.64
swi1 fml1/2	0.57	0.55	0.65	0.66	0.68	0.55
mus81 rad51	0.65	0.66	0.53	0.53	0.59	0.64
dcr1 mrc1	0.61	0.62	0.55	0.6
hsk1-1312 rad8	0.54	0.55	0.62	0.78	0.56	0.53
rad51 reb1	0.59	0.58	0.58	0.64	0.6	0.54
rqh1 rad8	0.63	0.61	0.62	0.66	0.49	0.45
chp2 swi6	0.57	0.56	0.57	0.6
mus81 exo1	0.52	0.56	0.64	0.67	0.48	0.55
cdc21-c106 rqh1	0.53	0.63	0.56	0.56	0.63	0.53
dcr1 cds1	0.63	0.61	0.49	0.53
chp1 cds1	0.59	0.54	0.55	0.58
hsk1-1312 exo1	0.56	0.57	0.64	0.71	0.45	0.46
dfp1-r35 rtt109	0.56	0.61	0.56	0.56	0.51	0.55
rqh1 hrp5	0.51	0.5	0.6	0.66	0.54	0.51
rqh1 top3	0.59	0.59	0.48	0.48	0.56	0.56
hsk1-1312 mus81			0.58	0.51	0.53	0.54
mus81 cds1	0.53	0.53	0.55	0.57	0.51	0.53
mre11 exo1	0.46	0.44	0.55	0.6	0.54	0.5	0.56	0.57	0.5	0.45	0.6	0.56
fbh1 rad8	0.58	0.55	0.55	0.55	0.49	0.45
dfp1-r35 fml1/2	0.53	0.47	0.55	0.52	0.54	0.52
fbh1 rad3	0.51	0.51	0.53	0.49	0.48	0.58
swi1 mad2	0.45	0.49	0.53	0.56	0.49	0.47
hsk1-1312 cdc23-M36	0.45	0.47	0.47	0.55	0.55	0.51
rtt109 swi1	0.42	0.43	0.52	0.53	0.53	0.55
mrc1 mus81	0.48	0.49	0.53	0.48	0.51	0.48
clr4 mrc1	0.49	0.48	0.5	0.49
swi3 swi6	0.49	0.44	0.44	0.52	0.51	0.54
swi1 clr4	0.47	0.4	0.55	0.52	0.53	0.48
mus81 cdc45ts	0.43	0.46	0.49	0.51	0.5	0.53
fbh1 rad52	0.49	0.48	0.49	0.51	0.5	0.46
swi6 mrc1	0.54	0.5	0.41	0.49
swi1 rad18	0.47	0.44	0.48	0.44	0.5	0.54
dfp1-r35 pcn1-K164R	0.35	0.36	0.51	0.55	0.54	0.545659
psf2-209 fml1/2	0.5	0.52	0.51	0.53	0.38	0.42
rad52 hsk1-1312	0.5	0.49	0.53	0.53	0.39	0.39
swi3 cdc45ts	0.47	0.49	0.53	0.45	0.44	0.43
hsk1-1312 cdc45ts	0.41	0.38	0.49	0.47	0.55	0.5
swi6 swi1	0.39	0.42	0.39	0.41	0.44	0.43	0.54	0.52	0.49	0.52
hsk1-1312 reb1	0.41	0.39	0.49	0.51	0.44	0.48
swi1 rad51	0.46	0.39	0.45	0.46	0.47	0.49
fbh1 cdc45ts	0.41	0.41	0.51	0.52	0.45	0.43
mrc1 hsk1-1312	0.51	0.46	0.42	0.42	0.47	0.43
swi1 cdc45ts	0.46	0.56	0.48	0.45	0.41	0.34
dfp1-271 mrc1	0.43	0.41	0.5	0.44	0.43	0.44
psf2-209 hsk1-1312	0.4	0.4	0.46	0.44	0.48	0.43
psf2-209 fbh1	0.42	0.39	0.43	0.45	0.46	0.47
swi1 cdc45ts	0.45	0.48	0.44	0.45	0.4	0.39
psf2-209 rad8	0.36	0.36	0.47	0.51	0.41	0.47
psf2-209 cdc45ts	0.42	0.4	0.48	0.46	0.4	0.41
rad52 rad55	0.5	0.48	0.44	0.47	0.35	0.34
swi3 swi5	0.41	0.41	0.44	0.43	0.43	0.43
swi3 cdc21-M68	0.44	0.43	0.46	0.42	0.41	0.38
rtt109 reb1	0.43	0.43	0.39	0.38	0.44	0.45
psf2-209 rad55	0.36	0.39	0.44	0.47	0.43	0.42
dfp1-r35 rad51	0.42	0.42	0.44	0.46	0.38	0.36
psf2-209 rad51	0.47	0.41	0.43	0.45	0.38	0.34
hsk1-1312 cds1	0.41	0.36	0.43	0.41	0.47	0.4
swi1 mrc1	0.41	0.38	0.39	0.41	0.41	0.43
psf2-209 rqh1	0.37	0.35	0.41	0.37	0.47	0.44
swi1 rqh1	0.49	0.48	0.23	0.22	0.5	0.47
chp1 mrc1	0.36	0.37	0.4	0.42
swi3 rqh1	0.3	0.29	0.35	0.36	0.48	0.54
hsk1-1312 swi1	0.39	0.37	0.39	0.39	0.37	0.39
cdc45ts reb1	0.39	0.36	0.37	0.37	0.36	0.45
psf2-209 chk1	0.34	0.36	0.37	0.39	0.41	0.41
swi3 psf2-209	0.34	0.37	0.39	0.39	0.41	0.37
psf2-209 dfp1-r35	0.35	0.33	0.43	0.42	0.37	0.34
psf2-209 rad1	0.34	0.33	0.43	0.4	0.36	0.35
fbh1 swi5	0.36	0.37	0.39	0.39	0.33	0.39
psf2-209 mus81	0.33	0.37	0.35	0.37	0.4	0.4
swi3 rad8	0.33	0.35	0.34	0.35	0.39	0.45
mus81 rad52	0.34	0.33	0.4	0.39	0.35	0.34
swi1 rad8	0.34	0.31	0.36	0.35	0.36	0.32
dfp1-r35 cds1	0.31	0.3	0.37	0.4	0.3	0.31
dfp1-r35 rad8	0.34	0.26	0.31	0.34	0.31	0.4
swi3 pol1-1	0.31	0.29	0.33	0.31	0.36	0.35
psf2-209 cds1	0.28	0.28	0.36	0.35	0.31	0.33
psf2-209 reb1	0.29	0.31	0.34	0.34	0.27	0.3
dfp1-r35 reb1	0.3	0.28	0.33	0.32	0.3	0.29
swi3 rad3	0.27	0.28	0.33	0.33	0.28	0.31
swi1 dfp1-r35	0.27	0.27	0.32	0.32	0.28	0.31
swi1 pol1-1	0.25	0.24	0.34	0.34	0.3	0.3
dfp1-r35 fbh1	0.27	0.27	0.31	0.32	0.29	0.27
fbh1 swi1	0.27	0.27	0.3	0.29	0.25	0.27
Legend	qPCR values calculated as 18s/act1 relative to WT 18s/act1
